# Supplementary material for: Spatial memory is as important as weapon and body size for territorial ownership in a lekking hummingbird
Source: Sci Rep. 2018 Jan 31;8:2001. doi: 10.1038/s41598-018-20441-x (PMC5792557; doi:10.1038/s41598-018-20441-x)
Supplement: Supplementary file 3 — Data sets [file 41598_2018_20441_MOESM3_ESM.xlsx]

## Sheet: Territorial ownership and predictors
Lek	Territorial status	Spatial memory score	Body size (PC1)	Bill tip length (mm)	Load lifting (g)	Age category	Age (years)
SUR	Territorial	0.346	0.038	0.449	17.68	Adult	3
SUR	Floater	0.462	-0.116	1.071	16.04	Adult	3
SAT	Territorial	0.556	0.041	0.384	17.58	Adult	2
SAT	Territorial	0.488	-0.033	0.827	10.5	Adult	3
CCL	Floater	0.552	0.003	0.249	16.82	Adult	2
SUR	Territorial	0.333	0.101	1.028	18.8	Adult	3
SAT	Territorial	0.636	-0.054	0.564	17.09	Adult	3
SAT	Territorial	0.484	0.026	0.295	14.61	Adult	3
SUR	Territorial	0.513	0.004	0.414	17.47	Adult	2
SUR	Territorial	0.571	-0.043	0.259	14.74	Adult	2
SUR	Territorial	0.606	-0.001	0.121	16.56	Adult	2
SUR	Territorial	0.652	-0.021	0.303	17.62	Adult	2
SUR	Territorial	0.61	0.004	0.415	17.15	Adult	3
SUR	Floater	0.392	0.02	0.18	14.36	Adult	2
CCL	Territorial	1	-0.011	0.321	17.53	Adult	2
CCL	Territorial	0.703	-0.031	0.653	19.96	Adult	2
CCL	Floater	0.5	-0.039	0.248	15.92	Adult	2
CCL	Territorial	0.622	0.031	0.16	15.91	Adult	2
CCL	Floater	0.756	0	0.132	18.41	Juvenile	1
CCL	Floater	0.6	0.008	0.229	16.9	Adult	2
SUR	Floater	0.5	-0.068	0.252	16.43	Adult	2
SUR	Floater	0.258	-0.001	0.56	17.43	Adult	2
SAT	Territorial	0.457	-0.049	0.283	16.54	Adult	2
SAT	Floater	0.444	-0.075	0.328	16.07	Juvenile	1
SAT	Territorial	0.444	-0.026	0.205	15.58	Adult	2
SUR	Territorial	0.394	0.056	0.441	18.48	Adult	2
SUR	Territorial	0.592	-0.021	0.293	15.99	Adult	2
SUR	Territorial	0.611	-0.088	0.453	14.5	Adult	2
SUR	Floater	0.447	0.037	0.178	18.75	Juvenile	1
CCL	Floater	0.4	0.018	0.332	18.29	Juvenile	1

## Sheet: Song consistency
Bird ID	Lek	Year	Spatial memory score	Consistency (mean cross-correlation)	Mean signal-to-noise ratio
143	SUR	2013	0.47619	0.714775	24.5872
143	SUR	2014	0.346154	0.581668	16.8129
143	SUR	2015	0.5	0.646387	14.2678
165	SUR	2013	0.363636	0.661579	19.1969
176	SUR	2013	0.5	0.671174	23.004
178	SUR	2013	0.545455	0.709642	20.4822
203	SUR	2014	0.454545	0.665708	19.8289
227	SAT	2014	0.555556	0.798218	15.0658
231	SAT	2014	0.487805	0.732713	16.5912
241	SUR	2015	0.333333	0.727408	14.4445
265	SAT	2014	0.636364	0.772244	19.757
267	SAT	2014	0.483871	0.759011	17.9142
271	SUR	2014	0.512821	0.6458	21.9223
291	SUR	2014	0.571429	0.584433	17.8178
292	SUR	2014	0.606061	0.600617	17.4418
292	SUR	2015	0.387097	0.651418	19.5732
300	SUR	2014	0.652174	0.719698	21.9048
301	SUR	2014	0.709677	0.714649	15.9823
301	SUR	2015	0.609756	0.76725	23.298
312	CCL	2014	0.703125	0.825101	13.7617
338	SAT	2014	0.444444	0.780548	15.2618
353	SUR	2015	0.393939	0.755601	6.87205
356	SUR	2015	0.591549	0.852896	17.0144
357	SUR	2015	0.611111	0.820454	5.23911
36	SUR	2013	0.727273	0.867334	9.99483
9	SUR	2013	0.666667	0.852425	11.8996

## Sheet: Song deviation
Bird ID	Lek	Year	Spatial memory score	Song deviation	Mean signal-to-noise ratio
143	SUR	2013	0.47619	0.235121	24.5872
143	SUR	2014	0.346154	0.234317	16.8129
143	SUR	2015	0.5	0.281237	14.2678
165	SUR	2013	0.363636	0.105398	19.1969
176	SUR	2013	0.5	0.247879	23.004
178	SUR	2013	0.545455	0.261377	20.4822
203	SUR	2014	0.454545	0.147154	19.8289
227	SAT	2014	0.555556	0.108171	15.0658
231	SAT	2014	0.487805	0.102824	16.5912
241	SUR	2015	0.333333	0.300541	14.4445
265	SAT	2014	0.636364	0.109259	19.757
267	SAT	2014	0.483871	0.0306893	17.9142
271	SUR	2014	0.512821	0.187339	21.9223
291	SUR	2014	0.571429	0.0390018	17.8178
292	SUR	2014	0.606061	0.0846304	17.4418
292	SUR	2015	0.387097	0.116423	19.5732
300	SUR	2014	0.652174	0.0862831	21.9048
301	SUR	2014	0.709677	0.0466723	15.9823
301	SUR	2015	0.609756	0.0792338	23.298
338	SAT	2014	0.444444	0.0882889	15.2618
353	SUR	2015	0.393939	0.268023	6.87205
356	SUR	2015	0.591549	0.300541	17.0144
357	SUR	2015	0.611111	0.170758	5.23911
36	SUR	2013	0.727273	0.112746	9.99483
9	SUR	2013	0.666667	0.251598	11.8996

## Sheet: Visitation parameters
Bird ID	Mean visits per day	Mean inter-visit intervals (mins)	Total number of trials	Spatial memory score
143	2.6	41.3417	26	0.346154
203	2.6	31.5033	13	0.461538
227	5.14286	32.0322	36	0.555556
231	4.55556	36.8255	41	0.487805
236	6.44444	25.9401	58	0.551724
241	1.28571	40	9	0.333333
265	3.66667	40.8813	22	0.636364
267	3.44444	61.853	31	0.483871
271	3.9	34.0247	39	0.512821
291	1.16667	42	7	0.571429
292	4.4	41.6781	66	0.606061
300	3.28571	43.5719	23	0.652174
301	4.55556	27.5382	123	0.609756
303	3.64286	31.1189	51	0.392157
310	5	38.7167	5	1
312	7.11111	23.9294	64	0.703125
313	6	36.0442	24	0.5
314	5.625	32.6563	45	0.622222
316	5.125	26.6975	41	0.756098
319	2.5	56.2833	10	0.6
323	6	24.7767	42	0.5
324	2.81818	28.65	31	0.258065
331	4.18182	39.0167	46	0.456522
336	3.85714	41.8767	27	0.444444
338	3	43.675	18	0.444444
353	2.75	25.4117	33	0.393939
356	3.55	29.1347	71	0.591549
357	2.57143	34.205	36	0.611111
364	4.94737	23.5054	94	0.446809
367	3.75	29.3283	15	0.4
